# Supplementary material for: Genome-wide association and identification of candidate genes for age at puberty in swine
Source: BMC Genet. 2016 Feb 29;17:50. doi: 10.1186/s12863-016-0352-y (PMC4770536; doi:10.1186/s12863-016-0352-y)
Supplement: Additional file 2: Table S1. — Genomic regions, SNP results and candidate genes associated with age at puberty in pigs. (XLSX 37 kb) [file 12863_2016_352_MOESM2_ESM.xlsx]

## Sheet: Add file Table S1
SSC	Start Position	End Position	Marker 1	Marker 5	GenVar(%)	Rank	p-value	-log(p)	Nearest Gene	Trait Association or QTL	Reference(s)
1	14111830	14213367	ASGA0001086	ASGA0001096	0.0861608	171	0.061	1.21467	SCAF8
1	42201489	42545577	ASGA0002401	H3GA0001503	0.106902	140	0.033	1.48149	NKAIN2
1	121626075	121978687	M1GA0001099	ASGA0004239	0.419573	21	0.006	2.22185	RORA	menarche	Demerath et al., 2013
1	151203878	153593790	ALGA0006082	ASGA0004638	0.0827587	185	0.044	1.35655	IGF1R	puberty in cattle	Fortes et al., 2013
1	183533664	183678408	H3GA0003202	MARC0054143	0.0848539	176	0.058	1.23657	IQCH	menarche	Elks et al., 2011
1	288218255	288397031	ALGA0009668	ASGA0007101	0.149525	89	0.016	1.79588	PAPPA	puberty in pigs	Tart et al., 2013
1	289848357	289943447	ALGA0009765	ALGA0009767	0.118051	118	0.038	1.42022	TLR4
1	291021694	291159198	ALGA0009811	DRGA0002425	0.0767387	204	0.018	1.74473	BRINP1
1	291202322	291277150	ALGA0009830	M1GA0001507	0.612127	10	0.003	2.52288	BRINP1
1	291903522	292260134	ALGA0009895	ASGA0007292	0.146755	91	0.024	1.61979	CDK5RAP2	puberty in pigs QTL	Bidanel et al, 2008
1	292840463	293060955	ALGA0009949	H3GA0004655	0.119413	114	0.011	1.95861	MEGF9	puberty in pigs QTL	Bidanel et al, 2008
1	293991451	294066189	ASGA0007409	ASGA0007420	0.146135	92	0.012	1.92082	DAB2IP	puberty in pigs QTL	Bidanel et al, 2008
1	294332468	294602783	MARC0038335	ALGA0010096	0.11985	113	0.022	1.65758	LHX6	puberty in pigs QTL	Bidanel et al, 2008
1	294821198	295462741	MARC0056777	ALGA0010175	0.19399	61	0.015	1.82391	PTGS1
2	7958573	8200317	H3GA0005861	MARC0088806	0.0762247	206	0.016	1.79588	SLC22A8
2	9777762	9987663	MARC0012359	ALGA0011855	0.120298	111	0.031	1.50864	VWCE
2	16150514	16239754	ASGA0009276	ASGA0009274	0.497112	16	0.023	1.63827	MTCH2	obesity, BMI	Graf et al., 2013
2	25692286	25797751	ALGA0012604	H3GA0006318	0.128	98	0.053	1.27572
2	43071793	43205663	ALGA0013323	ASGA0010094	0.12074	108	0.027	1.56864	E2F8
2	58719232	59243471	H3GA0006890	MARC0027644	0.0805859	193	0.03	1.52288	CRTC1	menarche, puberty in pigs	Elks et al., 2011; Tart et al., 2013
2	91870809	92226081	MARC0051270	MARC0104082	0.117459	120	0.044	1.35655	ACOT11
2	97278079	97755662	MARC0019476	ALGA0014506	0.0882409	169	0.047	1.3279	CCNH
2	97781497	97884804	ASGA0010951	ALGA0014515	0.156925	81	0.046	1.33724	PHC3	delayed puberty in pigs	Nonneman et al, 2014
2	98351946	98629521	ALGA0104892	INRA0009059	0.221095	47	0.023	1.63827	TMEM161B
2	98800862	98997793	DIAS0004464	ALGA0014534	0.211485	51	0.028	1.55284	MEF2C
2	99209736	99715630	ASGA0010962	ALGA0014549	0.0858566	172	0.052	1.284
2	122874197	123078292	MARC0071118	ASGA0106264	0.246341	42	0.015	1.82391	MCM7
2	133313068	133376955	INRA0009763	MARC0038747	0.29353	36	0.009	2.04576	ZNF608	BMI, fatness in pigs	Speliotes et al., 2013; Rothammer et al., 2014
2	150725375	150787414	ASGA0093027	ALGA0109571	0.119347	115	0.053	1.27572	ARHGAP26	delayed puberty in pigs	Nonneman et al, 2014
2	156973688	157048738	ASGA0100359	MARC0022619	0.116046	123	0.021	1.67778	SH3TC2
2	157110989	157223320	MARC0039166	M1GA0003373	0.257101	40	0.01	2	ABLIM3
2	157270386	157362402	H3GA0008275	ALGA0017005	0.473834	17	0.01	2	AFAP1L1
3	9062326	9268282	ALGA0017327	H3GA0008586	0.0916704	165	0.029	1.5376	CUX1
3	10146328	10273754	ASGA0013277	DIAS0000597	0.121356	105	0.05	1.30103	HIP1	delayed puberty in pigs	Nonneman et al, 2014
3	11143547	11286978	H3GA0008684	ASGA0013430	0.539972	13	0.004	2.39794	GTF2IRD1
3	11960567	12093180	ALGA0017578	ALGA0017611	1.08698	6	0.005	2.30103	GATSL2
3	13455566	13727319	H3GA0008811	H3GA0008807	0.663787	8	0.019	1.72125	AUTS2
3	14862033	14946357	M1GA0004091	H3GA0008864	0.123078	102	0.046	1.33724	AUTS2
3	16920574	17401867	ALGA0123314	ASGA0013706	0.0777762	201	0.054	1.26761	CCT6A	puberty in pigs	Tart et al., 2013
3	21596232	22794763	ASGA0013855	ASGA0094123	0.176458	70	0.006	2.22185	AQP8	menarche, puberty in pigs	Elks et al., 2011; Tart et al., 2013; Nonneman et al, 2014
3	23546460	23876504	ALGA0120352	SIRI0001150	0.0748105	218	0.03	1.52288	USP31
3	24440989	24976436	H3GA0009055	ALGA0108586	0.075894	209	0.014	1.85387	PDZ9
3	25330984	25786780	CASI0007969	MARC0030453	0.106257	141	0.045	1.34679	ZP2
3	26517667	26631496	MARC0007734	ALGA0018104	0.50912	15	0.003	2.52288	GPR139
3	27054931	27208960	MARC0085816	ALGA0124353	1.13679	5	0.006	2.22185	GPRC5B	BMI	Speliotes et al., 2013
3	126667307	126989393	MARC0049132	ALGA0021293	0.643779	9	0.017	1.76955	OSR1
3	130440953	130677374	M1GA0004838	DRGA0004285	0.136931	95	0.018	1.74473	DDX1
4	16358784	16391213	ASGA0082347	DIAS0000481	0.110473	130	0.08	1.09691	FAM91A1
5	5363246	5588698	ALGA0030091	DRGA0005437	0.120106	112	0.039	1.40894	TNRC6B
5	14044840	14161325	ASGA0024607	H3GA0015764	0.118037	119	0.038	1.42022	TCP11L2
5	64971001	65318067	DRGA0005956	DIAS0000002	0.316045	33	0.016	1.79588	CLECL1
5	76581910	76639227	MARC0008087	ALGA0032907	0.0999171	148	0.025	1.60206	ZCRB1
5	78429610	78537181	DIAS0002831	ALGA0032963	0.0759308	208	0.035	1.45593	NELL2	puberty, GnRH	Ha et al., 2008; Ryu et al., 2011
6	3940501	4247003	ALGA0107039	ALGA0112778	0.181871	66	0.052	1.284	ZDHHC7
6	19879225	20274364	ASGA0027793	MARC0055599	0.078268	198	0.037	1.4318	LINC00261
6	40937231	41190723	ALGA0119163	ALGA0035274	0.109044	133	0.058	1.23657	ZNF461
6	67470540	67699395	ASGA0028482	MARC0006846	0.0856224	173	0.044	1.35655	PRDM2
6	68823187	68890361	ASGA0091283	ALGA0035583	0.306419	35	0.001	3	TMEM51
6	70411126	70602893	MARC0004865	ALGA0035594	0.178562	68	0.035	1.45593	ARHGEF10L
6	85994639	86135103	ALGA0109523	ALGA0116365	0.151417	88	0.015	1.82391	GRIK3
6	88054224	88210362	ALGA0036047	H3GA0018500	0.0805869	192	0.041	1.38722	MACF1
6	88264983	88357843	ASGA0028956	MARC0076965	0.152017	87	0.032	1.49485	BMP8A
6	88384665	88586835	DIAS0002485	H3GA0018528	0.204561	55	0.029	1.5376	BMP8B
6	88600864	88789277	ALGA0036101	ALGA0036113	0.116228	122	0.036	1.4437	BMP8B
6	112819536	112894086	MARC0056265	MARC0111696	0.0855032	174	0.055	1.25964	FHOD3	delayed puberty in pigs	Nonneman et al, 2014
6	114411591	115802217	MARC0058153	ASGA0099407	0.0849772	175	0.086	1.0655	LINC00669	puberty in pigs	Tart et al., 2013; Nonneman et al, 2014
6	121994247	122244581	MARC0009864	ASGA0029422	0.121321	106	0.036	1.4437	LPHN2
6	127194648	127655907	MARC0001714	ASGA0029572	0.389963	25	0.006	2.22185	ACADM	delayed puberty in pigs	Nonneman et al, 2014
6	129902456	130367571	ASGA0084764	ALGA0037018	0.106223	142	0.018	1.74473	NEGR1	BMI, menarche, obesity	Graf et al., 2013; Elks et al., 2011
6	133885460	134197060	M1GA0008917	ALGA0037096	0.186113	65	0.015	1.82391	WLS/SERBP1
7	9379654	9493010	INRA0023472	DRGA0007119	0.0834096	181	0.036	1.4437	PHACTR1
7	10031634	10181246	M1GA0009555	H3GA0019890	0.124428	101	0.018	1.74473	PHACTR1
7	31914579	31989509	ASGA0100868	ASGA0032245	0.0898395	167	0.06	1.22185	KHDRBS2
7	32332611	32543114	ASGA0032257	ASGA0032266	0.0899566	166	0.065	1.18709	KHDRBS2
7	43190587	43400560	ALGA0040857	ASGA0033098	0.167261	75	0.003	2.52288	UBR2	delayed puberty in pigs	Nonneman et al, 2014
7	44537370	44684175	H3GA0021245	ALGA0040909	0.0757837	213	0.04	1.39794	VEGFA	delayed puberty in pigs	Nonneman et al, 2014
7	44921235	45004542	ALGA0040925	ASGA0033182	0.574992	12	0.015	1.82391	CAPN11
7	46794160	47037298	ALGA0040984	ASGA0033261	0.113783	125	0.031	1.50864	CLIC5
7	50327355	50492312	ALGA0041291	ASGA0033473	0.0752675	215	0.044	1.35655	CRISP1
7	54300640	54377612	H3GA0021630	INRA0025801	0.0747752	219	0.046	1.33724	MTHFS
7	54527667	54693725	DIAS0001401	M1GA0010339	0.0750727	216	0.026	1.58503	ARNT2
7	55224384	55298465	ASGA0033938	ALGA0041861	0.331162	30	0.017	1.76955	CEMIP
7	56971231	57098394	MARC0064906	ASGA0034108	0.0797283	195	0.037	1.4318	ADAMTSL3	BMI, height	Liu et al., 2010; Weedon et al., 2008
7	60919616	61274999	ALGA0042227	CASI0012556	0.0786286	196	0.023	1.63827	NRG4
7	62355933	62438211	M1GA0010444	ASGA0034251	0.0975774	151	0.024	1.61979	LINGO1
7	63373352	63472533	INRA0026190	ALGA0042288	0.109948	131	0.043	1.36653	CYP1A2
7	67132999	67250212	H3GA0021977	INRA0026290	0.382672	26	0.017	1.76955	FOXA1
7	71508377	71900064	DRGA0007746	ASGA0034433	0.179489	67	0.012	1.92082	AKAP6
7	73011207	73129138	ASGA0034445	DIAS0000140	0.0968586	154	0.035	1.45593	HEATR5A
7	75121635	75460294	INRA0026429	H3GA0022045	7.13618	2	0.003	2.52288	FOXG1, C14orf23, PRKD1	BMI, delayed puberty in pigs	Graff et al., 2013; Nonneman et al, 2014
7	79550368	79711030	ALGA0042589	ALGA0042597	0.100417	147	0.019	1.72125	STXBP6
8	11323624	11431939	MARC0034108	M1GA0011804	0.0779394	200	0.054	1.26761	LDB2
8	15600021	15671195	DRGA0008334	ASGA0037920	0.254299	41	0.008	2.09691	KCNIP4
8	15758387	15943493	H3GA0024350	ALGA0046591	0.194782	60	0.027	1.56864	KCNIP4
8	30684173	30842701	ASGA0038355	MARC0034036	0.101769	144	0.025	1.60206	TBC1D1
8	31017551	31143279	ASGA0038383	MARC0109216	0.163365	78	0.025	1.60206	TBC1D1	obesity	Szekeres et al., 2012
8	31196988	31367227	ALGA0047322	ASGA0038440	0.0758552	210	0.018	1.74473	TBC1D1
8	71847930	72567179	ALGA0109302	MARC0021611	0.0769014	203	0.029	1.5376	NPFFR2	GnIH receptor	Hunt et al., 2011
8	72656941	72934263	ASGA0038909	ASGA0095741	0.210676	52	0.023	1.63827	ADAMTS3
8	73220569	73355105	INRA0029897	DIAS0000495	0.789841	7	0.013	1.88606	ANKRD17
8	73426261	73786976	DIAS0000042	MARC0089979	0.456375	20	0.015	1.82391	AFP	anovulation	Gabant et al., 2002
8	74603981	75063893	MARC0094498	MARC0022851	0.0939997	163	0.013	1.88606	AREG
8	94731152	94961898	MARC0097057	MARC0093684	0.108586	134	0.038	1.42022	PCDH18
8	107954339	108279232	ALGA0113244	ALGA0048843	0.188851	64	0.019	1.72125	SPRY1
8	109067052	109213652	H3GA0025237	MARC0017963	0.265814	39	0.008	2.09691	TRPC3
9	7577439	7792040	ASGA0096497	MARC0020245	0.0764895	205	0.064	1.19382	TRPC2
9	10737810	10846888	ASGA0041428	ALGA0051180	0.587709	11	0.016	1.79588	SLCO2B1
9	12139394	12309070	MARC0085735	ALGA0119189	0.0749001	217	0.042	1.37675	B3GNT6
9	17105175	17218837	ALGA0051668	ALGA0113729	0.109209	132	0.026	1.58503	TNPO1
9	43527421	43643855	MARC0021109	MARC0092034	0.0834837	180	0.057	1.24413	POU2AF1
9	84810351	84926870	ALGA0053920	ALGA0053928	0.0885222	168	0.053	1.27572	TAC1	puberty in mice	Simvali et al., 2015
9	92884194	93098631	ASGA0083131	H3GA0027860	0.081114	191	0.059	1.22915	DGKB
9	93851393	93976824	MARC0003458	ASGA0043938	0.155308	85	0.048	1.31876
9	94851965	95008515	ALGA0102488	ASGA0043947	0.202277	58	0.044	1.35655
9	95575493	95642281	ALGA0054131	ALGA0054125	0.0746529	220	0.068	1.16749	AHR
9	95897258	95957104	ALGA0054144	H3GA0027874	0.110479	129	0.045	1.34679
9	137636813	137849872	ASGA0044703	ALGA0055238	0.156688	82	0.035	1.45593
9	138760952	138910445	DRGA0009832	DIAS0000641	0.317533	32	0.029	1.5376	EDEM3	puberty in pigs	Tart et al., 2013
9	142232369	142338853	ASGA0044888	ASGA0044901	1.42834	4	0.004	2.39794	SMYD2	puberty in pigs	Tart et al., 2013
10	9289183	9488500	ALGA0056744	DRGA0010231	0.0785338	197	0.025	1.60206	ESRRG	puberty in cattle	Fortes et al., 2010
10	15801642	15992149	MARC0063547	H3GA0029351	0.100623	146	0.029	1.5376
10	18347386	18665600	ASGA0046792	DRGA0010326	0.399186	24	0.004	2.39794	SDCCAG8
10	19802682	19975265	ALGA0057497	H3GA0053711	0.0975033	152	0.014	1.85387
10	35677320	36057799	H3GA0029854	H3GA0052927	0.110641	128	0.06	1.22185	FRMD3
10	36136990	36366539	MARC0112126	ALGA0123773	0.118545	116	0.049	1.3098
10	36373847	36526104	H3GA0029887	ASGA0047534	0.0818011	190	0.068	1.16749	ENHO
10	36609671	37039999	ASGA0047541	MARC0007270	0.165368	77	0.02	1.69897
10	37334494	37528586	H3GA0029901	H3GA0029916	0.202337	57	0.032	1.49485
10	37553985	37773726	ALGA0058349	ALGA0058371	0.0833303	182	0.049	1.3098
10	40710979	40868229	MARC0038064	ALGA0058443	0.0985433	149	0.009	2.04576	LINGO2
10	48136835	48296807	DRGA0010501	DRGA0010510	0.120852	107	0.014	1.85387	TRDMT1
10	59694282	59815833	ALGA0059328	ALGA0059357	0.12643	100	0.025	1.60206	NEBL	FSH QTL	Rohrer et al, 1999
10	68573189	68885283	ASGA0048806	ALGA0059846	0.128566	97	0.028	1.55284		puberty in pigs	Nonneman et al, 2006; Rohrer et al, 1999
10	69341061	69510080	MARC0031688	H3GA0030676	0.121923	103	0.024	1.61979	GATA3	puberty in pigs	Nonneman et al, 2006
11	19824194	19998490	H3GA0031503	ASGA0094532	0.360069	28	0.016	1.79588	ITM2B
11	49959584	50144804	ALGA0062164	MARC0069187	0.173531	72	0.021	1.67778	KLF5
11	51753871	51967299	ASGA0050824	MARC0057555	0.107241	139	0.032	1.49485		puberty in pigs	Tart et al., 2013
11	51986200	52110040	MARC0075322	ALGA0062242	0.0824841	187	0.048	1.31876	TBC1D4
11	52969628	53081699	ASGA0050872	ALGA0062282	0.372047	27	0.013	1.88606	LMO7	delayed puberty in pigs	Nonneman et al, 2014
11	55668610	55844999	ALGA0062350	ALGA0062355	0.313636	34	0.008	2.09691	RNF219
11	64464010	64555611	DRGA0011348	DRGA0011347	0.0956067	158	0.047	1.3279
11	76987281	77058215	ASGA0051702	ASGA0051715	0.20499	54	0.03	1.52288	ITGBL1
11	80395235	80504007	ALGA0104907	ALGA0063798	0.0758044	212	0.024	1.61979	DAOA
12	6269592	6364431	H3GA0033064	ALGA0064437	0.09526	159	0.047	1.3279		delayed puberty in pigs	Nonneman et al, 2014
12	9778040	9902182	ASGA0091982	DRGA0011583	0.189672	63	0.042	1.37675
12	9939154	10075528	MARC0012227	H3GA0033419	0.0839998	178	0.052	1.284	CASC17
12	14910939	15006310	M1GA0016274	ASGA0053410	9.73323	1	0.0001	3	GH1
12	15222153	15315430	DBMA0000248	DIAS0002084	0.127967	99	0.024	1.61979	MAP3K3
12	33872783	34026709	ALGA0066053	H3GA0054964	0.112169	127	0.024	1.61979	C17orf67
12	40148323	40297843	ASGA0054436	ASGA0054449	0.401792	23	0.017	1.76955	ACACA
12	51841293	51984256	ALGA0124577	ALGA0066876	0.0846269	177	0.033	1.48149
12	53048740	53585811	ALGA0117904	MARC0076283	0.116456	121	0.018	1.74473	WSCD1
12	57903557	58064000	DIAS0000860	H3GA0034902	0.0946568	161	0.034	1.46852
12	58902105	58949916	ALGA0116520	ALGA0122482	0.191809	62	0.029	1.5376
12	59032169	59288967	MARC0015984	MARC0087816	0.418325	22	0.019	1.72125	DNAH9
12	59880454	59966263	MARC0034728	ASGA0100785	0.0833283	183	0.027	1.56864
13	26392665	26499301	DIAS0004377	ALGA0068921	0.0742664	222	0.04	1.39794	RPSA
13	95905538	96154210	ALGA0071407	ALGA0071399	0.12065	109	0.019	1.72125
13	96252608	97080352	ALGA0071393	ASGA0058512	0.11273	126	0.013	1.88606	AGTR1
13	97504110	97674670	ALGA0071428	DRGA0012726	0.0826064	186	0.027	1.56864	TM4SF1
13	141692383	141902940	ALGA0109902	MARC0010381	0.215235	49	0.015	1.82391	XXYLT1	puberty in pigs	Tart et al., 2013
13	161008278	161113280	ASGA0059166	H3GA0037511	0.0758402	211	0.081	1.09151	BBX
13	202457968	202759423	ASGA0059745	ALGA0103218	0.0757775	214	0.052	1.284	LTN1
13	203146241	203265385	H3GA0037836	MARC0030929	0.121646	104	0.047	1.3279	BACH1
13	207935498	208062931	ALGA0073741	ASGA0090312	0.152827	86	0.027	1.56864	RCAN1
14	3815879	4143312	M1GA0018055	ALGA0074388	0.156002	84	0.018	1.74473	SPTLC1
14	11371587	11463494	ALGA0075124	DRGA0013545	0.0971074	153	0.073	1.13668	PPP2R2A
14	13391538	13597347	MARC0029560	H3GA0039048	0.163099	79	0.022	1.65758	FZD3
14	16379564	16541001	ALGA0075706	ASGA0061740	0.10853	135	0.038	1.42022	ADAM29
14	17521732	17648699	ASGA0061677	ALGA0075625	0.094037	162	0.028	1.55284	HAND2
14	23698561	24132815	ALGA0076122	SIRI0001291	0.141781	93	0.029	1.5376	ZNF268
14	84250314	84386503	MARC0008412	MARC0029466	0.0824489	188	0.036	1.4437	COMTD1
14	100862271	101145595	MARC0090892	CASI0009035	0.138308	94	0.046	1.33724	IPMK
14	103238286	103365364	DRGA0014309	ALGA0080071	0.0960274	156	0.085	1.07058		delayed puberty in pigs	Nonneman et al, 2014
14	103900532	104083021	ALGA0080094	ALGA0080103	0.118257	117	0.054	1.26761	PCDH15	delayed puberty in pigs	Nonneman et al, 2014
14	105635953	105760321	DIAS0004751	ALGA0080177	0.108377	136	0.079	1.10237	MBL2
14	109109863	109285369	ASGA0065584	MARC0058294	0.0740503	224	0.095	1.02228	PTEN
14	138428984	138850067	DRGA0014684	ALGA0082115	0.457238	19	0.005	2.30103	SLC18A2
14	139305516	139546885	H3GA0042608	ALGA0082176	0.148343	90	0.035	1.45593	PRLHR
14	145551068	145756388	MARC0004627	ASGA0067571	0.196853	59	0.014	1.85387	FAM53B
14	151139639	151238909	ASGA0068134	H3GA0043467	0.0936193	164	0.04	1.39794	GLRX3
15	7424918	7527462	ALGA0083534	INRA0048712	0.108128	137	0.043	1.36653	ZEB2
15	16549198	16650995	ALGA0083989	MARC0051006	0.0871153	170	0.044	1.35655	THSD7B
15	19392860	19520226	ALGA0084119	ALGA0084124	0.114756	124	0.034	1.46852	CCNT2
15	42527231	43052985	H3GA0044224	ALGA0114567	1.74665	3	0.003	2.52288	ANGPT2
15	54416151	54630302	MARC0050100	ASGA0069526	0.107738	138	0.013	1.88606	ADAM12
15	57583146	57709015	H3GA0044365	MARC0091636	0.166231	76	0.018	1.74473	UNC5D
15	57833190	58253716	MARC0074458	ASGA0069631	0.0759625	207	0.016	1.79588	UNC5D
15	65197162	65381481	ASGA0082760	H3GA0044446	0.159347	80	0.021	1.67778	HS6ST1
15	70725225	72220396	ALGA0085736	H3GA0053056	0.208918	53	0.027	1.56864	ACVR1C	delayed puberty	Sandoval-Guzman et al., 2012
15	129397699	129505656	ALGA0086908	ALGA0086920	0.0838009	179	0.02	1.69897	BARD1
15	142893866	142992475	MARC0112236	ALGA0087841	0.340062	29	0.009	2.04576	KPNA4
15	148542045	148722557	ASGA0071543	ASGA0071569	0.156352	83	0.007	2.1549	TRPM8
15	149799164	150068111	INRA0061113	M1GA0024089	0.0948594	160	0.019	1.72125	AGAP1
16	4581159	4700299	H3GA0045861	ALGA0088712	0.096171	155	0.048	1.31876	ANKH
16	4843483	5008766	ALGA0088732	H3GA0045875	0.268777	38	0.036	1.4437	FBXL7
16	26077922	26247215	ASGA0072736	ASGA0072743	0.171935	74	0.015	1.82391
16	26338680	26468132	H3GA0046330	ASGA0072757	0.177039	69	0.018	1.74473	DAB2
16	26585268	26722126	ALGA0089849	H3GA0046342	0.0773082	202	0.038	1.42022
16	27121571	27371000	ASGA0072799	ALGA0089898	0.175141	71	0.021	1.67778
16	44362264	44481215	ALGA0090494	MARC0073104	0.212297	50	0.008	2.09691	IPO11
16	45615205	45743669	ALGA0090520	ALGA0090528	0.0823903	189	0.034	1.46852	HTR1A	delayed puberty in pigs	Nonneman et al, 2014
16	58323472	58593026	ALGA0090829	ASGA0073474	0.0828033	184	0.027	1.56864	SPDL1
16	59213210	59340904	H3GA0046727	H3GA0046733	0.0798625	194	0.029	1.5376	SLIT3
16	59684798	59799605	M1GA0021082	MARC0051547	0.0977691	150	0.025	1.60206	SLIT3
16	78431757	78560312	MARC0114877	ASGA0074339	0.0780881	199	0.022	1.65758
17	61752127	61871842	ASGA0077841	H3GA0049634	0.101902	143	0.041	1.38722	PFDN4
17	64555868	64680839	H3GA0049744	DRGA0016846	0.231319	46	0.012	1.92082	BMP7
18	12526269	12638310	ASGA0078898	M1GA0023069	0.0959316	157	0.022	1.65758	DGKZ
18	20849011	20959248	MARC0006153	MARC0114959	0.132189	96	0.025	1.60206	LEP
18	23813414	24112411	H3GA0050590	MARC0082011	0.172045	73	0.013	1.88606
18	50837228	51030054	DRGA0017050	ASGA0105879	0.514246	14	0.008	2.09691	SNX10	delayed puberty in pigs	Nonneman et al, 2014
18	56474257	56951106	ASGA0080347	ALGA0098843	0.0742166	223	0.031	1.50864
18	59600842	59753567	INRA0056206	MARC0003370	0.324637	31	0.011	1.95861	CDK13
X	1462758	1591152	ASGA0080454	MARC0036760	0.235304	44	0.014	1.85387
X	3058993	3567642	ALGA0105315	ASGA0099463	0.235275	45	0.013	1.88606
X	13061421	13245808	MARC0047046	H3GA0051544	0.292249	37	0.017	1.76955	ACE2
X	13957526	14429098	ALGA0120288	ASGA0080858	0.467914	18	0.011	1.95861	SYAP1
X	25407106	25636645	ALGA0099508	ALGA0099504	0.237651	43	0.085	1.07058
X	26333452	26951074	MARC0046092	MARC0038149	0.219957	48	0.086	1.0655
X	28116041	28617225	ALGA0099524	INRA0056602	0.203895	56	0.058	1.23657
X	37678424	37909815	ALGA0099572	ALGA0099578	0.0745814	221	0.028	1.55284
